# Supplementary material for: Study of pH Role in the Green Synthesis of Gold Nanoparticles: From Reduction to Size and Shape Control
Source: Materials (Basel). 2026 Jun 30;19(13):2780. doi: 10.3390/ma19132780 (PMC13362575; doi:10.3390/ma19132780)
Supplement: Supplementary file 1 [file materials-19-02780-s001.zip]

Archive with 1 entries (1 files):
- materials-4367939-supplementary.pdf
